# Supplementary material for: Personal and Organizational Factors as Predictors of Life Satisfaction Among Older Adults in Long-Term Care Settings
Source: Healthcare (Basel). 2025 Feb 2;13(3):306. doi: 10.3390/healthcare13030306 (PMC11817048; doi:10.3390/healthcare13030306)
Supplement: Supplementary file 1 [file healthcare-13-00306-s001.zip]

Archive with 1 entries (1 files):
- healthcare-3413209-supplementary.pdf
